# Supplementary material for: A 3D Capillary-Driven Multi-Micropore Membrane-Based Trigger Valve for Multi-Step Biochemical Reaction
Source: Biosensors (Basel). 2022 Dec 26;13(1):26. doi: 10.3390/bios13010026 (PMC9855807; doi:10.3390/bios13010026)
Supplement: Supplementary file 1 [file biosensors-13-00026-s001.zip]

Archive with 1 entries (1 files):
- biosensors-2092053-supplementary.pdf
